# Supplementary material for: Legume Overseeding and P Fertilization Increases Microbial Activity and Decreases the Relative Abundance of AM Fungi in Pampas Natural Pastures
Source: Microorganisms. 2023 May 24;11(6):1383. doi: 10.3390/microorganisms11061383 (PMC10302908; doi:10.3390/microorganisms11061383)
Supplement: Supplementary file 1 [file microorganisms-11-01383-s001.zip]

Archive with 12 entries (12 files):
- Figure S1.tif
- Figure S10.tif
- Figure S2.tif
- Figure S3.tif
- Figure S4.tif
- Figure S5.tif
- Figure S6.tif
- Figure S7.tif
- Figure S8.tif
- Figure S9.tif
- Supplementary material legends.pdf
- Table S1.pdf
